# Supplementary material for: Epidemiology and Genetic Characterization of Leishmania RNA Virus in Leishmania (Viannia) spp. Isolates from Cutaneous Leishmaniasis Endemic Areas in Panama
Source: Microorganisms. 2024 Jun 27;12(7):1317. doi: 10.3390/microorganisms12071317 (PMC11279101; doi:10.3390/microorganisms12071317)
Supplement: Supplementary file 1 [file microorganisms-12-01317-s001.zip]

Archive with 3 entries (3 files):
- Suplementary Table S1.pdf
- Supplementary Figure S1.pdf
- Supplementary Figure S2.pdf
